# Supplementary material for: Preliminary efficacy of a community health worker homebased intervention for the control and management of hypertension in Kiambu County, Kenya- a randomized control trial
Source: PLoS One. 2024 Aug 29;19(8):e0293791. doi: 10.1371/journal.pone.0293791 (PMC11361652; doi:10.1371/journal.pone.0293791)
Supplement: S3 File — (XLSX) [file pone.0293791.s004.xlsx]

## Sheet: Form responses 1
Timestamp	ID	Residence (Sub-county)	age	gender	highest Level of Education	marital status	work status	Monthly average earnings	tobacco_use	How often do you smoke	age_started_smoking	age quit smoking	smokeless_tobaccouse	How often	someone_in_your_home_smoking	someone_smoked_workplace	ever_consumed_alcohol	past_year_consume_ alcohol	how_often_ consumed_alcohol?	alcohol_use_past_month	hwo_often_consumed_alcohol_with_meals	days_eaten_fruit_in_week?	days_eaten_vegetables_in_week	type_cooking_oil_fat	How_often_deep_fried_foods	first_time_highBP	familyhx_of_highbp	medication	advised_reduce_salt intake	advised_stop_smoking	advisedonmore-exercise	traditional healer_treatment	curren_ herbaltraditional_remedy	work_involves_vigorous-intensity_activity	days do you do vigorous-intensity activities as part of your work Number of days: ……	time spent doing vigorous-intensity activities at work on a typical day	work involve moderate-intensity activity that causes small increases in breathing or heart rate such as brisk walking	36.In a typical week, on how many days do you do moderate-intensity activities as part of your work? Number of days: ……	time do you spend doing moderate-intensity activities at work on a typical day (Please indicate in hours and minutes)	38.Do you walk or use a bicycle (pedal cycle) for at least 10 minutes continuously to get to and from places? (If No skip to Question 41)	days do you walk or bicycle for at least 10 minutes continuously……	40.How much time do you spend walking or cycling for travel on a typical day? (Please indicate in hours and minutes)	any vigorous-intensity sports, fitness or recreational (leisure)	days vigorous-intensity sports Number of days: ……	time_spen_tvigorous-intensity sports, fitness or recreational activiti ( minutes)	moderate-intensity sports, fitness or recreational	days_moderate-intensity sports, fitness or recreational	timespent_moderate-intensity sports_fitness or recreational(min)	timespent_sitting or reclining on a typical day (Min)
2022-10-05 09:55:21	1	Juja	44	Female	Secondary	Married	Homemaker	1000	No			0	No		Yes	Yes	No	No		No	Never with meals	7	7	Vegetable oil	Rarely	Yes	Yes	No	No	No	No	No	No	Yes	1	30	Yes	1	30	Yes	7	20	No			No			180
2022-10-06 09:10:32	2	Ruiru	63	Female	Primary	Divorced/separated/widowed	Casual Worker	36000	No			N/A	No		No	No	Yes	Yes	Less than once a month	No	Rarely with meals	3	7	Vegetable oil	More than 2 times a week	No	Yes	Yes	Yes	No	Yes	No	No	Yes	2	240	No	2	180	Yes	6	2	No			No			30
2022-10-06 11:33:00	3	Ruiru	57	Female	Primary	Divorced/separated/widowed	Self-employed	72000	No			N/A	No		Yes	Yes	Yes	No	Less than once a month	Yes	Rarely with meals	3	7	Vegetable oil	More than 2 times a week	Yes	Yes	Yes	No	No	No	No	No	Yes	3	300	No	3	60	Yes	4	60	No			No			60
2022-10-06 09:41:48	4	Juja	71	Female	Primary	Married	Employed	50000	No			N/A	No		No	No	No	No		No	Never with meals	7	7	Vegetable oil	More than 2 times a week	Yes	Yes	Yes	No	No	Yes	No	No	Yes	4	300	Yes	4	300	Yes	5	180	No			No			30
2022-10-06 10:42:36	5	Juja	78	Female	Never been to school	Single	Homemaker	10000	No			N/A	No		Yes	Yes	No	No		No	Never with meals	4	7	Vegetable oil	Rarely	No	No	Yes	Yes	Yes	No	Yes	Yes	Yes	4	360	Yes	5	360	Yes	5	180	No			No	0	0	30
2022-10-06 11:24:29	6	Juja	43	Female	Secondary	Married	Self-employed	20000	No				No		No	No	No	No		No		3	7	Vegetable oil	Rarely	Yes	No	Yes	No	No	No	No	No	Yes	2	480	Yes	4	120	Yes	7	45	Yes	7	60	Yes	2	30	300
2022-10-06 11:42:04	7	Juja	41	Female	Primary	Divorced/separated/widowed	Self-employed	7000	No			N/A	No		No	No	No					7	7	Vegetable oil	Rarely	Yes	No	Yes	No	No	No	No	No	No			No			Yes	3	120	No			No			30
2022-10-06 12:15:50	8	Ruiru	74	Female	Primary	Single	Casual Worker	3000	No			Never smoked	No		Yes	Yes	No					2	7	Vegetable oil	Rarely	Yes	Yes	No	Yes	No	Yes	No	No	Yes	2	300	Yes	2	240	Yes	4	180	Yes	2	60	Yes	4	60	120
2022-10-06 12:15:50	9	Ruiru	74	Female	Primary	Single	Casual Worker	3000	No			Never smoked	No		Yes	Yes	No					2	7	Vegetable oil	Rarely	Yes	Yes	No	Yes	No	Yes	No	No	Yes	2	300	Yes	2	240	Yes	4	180	Yes	2	60	Yes	4	60	120
2022-10-06 12:47:12	10	Juja	50	Female	Secondary	Single	Self-employed	10000	No			Never smoked	No		No	No	No	No		No	Never with meals	0	7	Vegetable oil	More than 2 times a week	Yes	Yes	No	Yes	Yes	Yes	No	No	Yes	6	60	Yes	6	300	Yes	6	360	No			No			30
2022-10-06 14:23:33	11	Ruiru	47	Female	Primary	Divorced/separated/widowed	Casual Worker	3000	No			Never smoked	No		No	No	No	No		No	Never with meals	3	7	Vegetable oil	Rarely	Yes	Yes	No	Yes	No	Yes	No	No	Yes	5	360	Yes	5	300	Yes	5	120	No			No			60
2022-10-12 12:08:16	12	Juja	52	Female	Secondary	Single	Employed	10000	No			Never smoked	No		Yes	Yes	Yes	No		No		7	7	Vegetable oil	Rarely	Yes	Yes	Yes	Yes	No	Yes	No	No	No	0	0	Yes	7	60	Yes	7	40	No	0	0	No			360
2022-10-12 13:01:36	13	Juja	66	Female	Never been to school	Married	Homemaker	2000	No			Never smoked	No		No	No	Yes	No		No		1	7	Vegetable oil	Rarely	No	No	Yes	No	No	No	No	No	Yes	2	30	Yes	3	90	Yes	3	90	No			No			30
2022-10-17 21:04:17	14	Ruiru	35	Female	Primary	Married	Homemaker	1600	No			Never smoked	No		No	No	No	No		No		3	7	Vegetable oil	Rarely	No	No	Yes	No	No	No	No	No	Yes	5	180	Yes	4	60	Yes	4	30	No			No			30
2022-10-17 21:07:37	15	Juja	51	Male	Secondary	Married	Self-employed	5000	No			Never smoked	No		No	No	No	No		No		4	7	Vegetable oil	Rarely	No	No	Yes	No	No	No	No	No	No			Yes	6	600	No			No			Yes	5	360	60
2022-10-17 21:14:17	16	Ruiru	51	Female	Primary	Married	Self-employed	2000	No			Never smoked	No		No	No	No	No		No	Never with meals	4	7	Vegetable oil	Rarely	No	No	Yes	No	No	No	No	No	No			Yes	4	300	Yes	6	180	No			No			60
2022-10-19 13:17:57	17	Juja	44	Female	Primary	Married	Casual Worker	7000	No				No		Yes	Yes	No	No		No	Never taken alcohol	7	7	Vegetable oil	1-3 times a month	No	No	No	Yes	Yes	Yes	No	No	No	0		No			Yes	7	240	No			Yes	7	240	360
2022-10-19 13:29:03	18	Juja	53	Female	Secondary	Married	Homemaker	3000	No				No		No	No	No					3	4	Vegetable oil	Rarely	Yes	No	No	No	No	Yes	No	No	No			No			Yes	4	40	No			Yes	4	40	120
2022-10-26 10:33:26	19	Juja	56	Female	Primary	Single	Employed	10000	No				No		No	No	No	No		No	Never taken alcohol	1	7	Vegetable oil	Rarely	Yes	No	Yes	No	No	No	No	No	Yes	7	360	Yes	7	180	Yes	6	120	No			Yes	6	60	60
2022-10-26 12:02:04	20	Juja	29	Female	Secondary	Single	Self-employed	5000	Yes				Yes	Occasionally	Yes	Yes	Yes	Yes	1-4 days per week	Yes	Never with meals	7	7	Vegetable oil	Rarely	No	Yes	No	No	Yes	No	No	No	No			Yes	3	180	Yes	3	120	No			No			300
2022-10-26 13:05:50	21	Juja	54	Male	Primary	Married	Employed	30000	No			49 years	No		No	No	No	No				4	Daily	Vegetable oil	Rarely	Yes	No	No	Yes	No	Yes	No	No	No			No			Yes	7	10	No			Yes	4	30	60
2022-10-27 09:49:41	22	Juja	63	Male	Tertiary College	Married	Self-employed	5000	Yes	2-6 sticks per day	17	58	No		Yes	Yes	Yes	Yes	1-4 days per week	Yes	Never with meals	3	7	Vegetable oil	Rarely	No	Yes	No	Yes	Yes	No	No	No	No			Yes	6	360	Yes	7	300	No			No			120
2022-10-27 10:45:05	23	Juja	56	Female	Secondary	Single	Self-employed	3000	No				No		No	No	No	No			Never taken alcohol	7	3	Vegetable oil	Rarely	No	Yes	No	Yes	No	Yes	No	No	No			No			No			No			No			360
2022-10-27 11:50:44	24	Juja	41	Female	Tertiary College	Married	Employed	8000	No				No		No	No	No				Never taken alcohol	5	7	Vegetable oil	More than 2 times a week	No	No	No	No	No	No	No	No	No			No			No			Yes	1	60	No			180
2022-10-26 13:42:51	25	Juja	49	Female	Tertiary College	Married	Employed	30000	No				No		No	No	No					1	3	Cooking fat	More than 2 times a week	No	Yes	No	Yes	No	Yes	No	No	No			Yes	7	30	Yes	7	60	No			No			240
2022-10-27 16:21:15	26	Ruiru	43	Female	Primary	Divorced/separated/widowed	Self-employed	5000	No				No		No	No	No					3	7	Vegetable oil	More than 2 times a week	No	No	No	Yes	No	Yes	No	No	Yes	6	480	Yes	6	240	Yes	6	240	No			No			120
2022-10-28 09:02:36	27	Ruiru	49	Female	Primary	Married	Self-employed	6000	No				No		Yes	Yes	Yes	Yes	1-4 days per week	Yes	Usually with meals	7	7	Vegetable oil	More than 2 times a week	No	Yes	No	No	No	No	No	No	No			Yes	1	120	Yes	2	60	No			Yes	3	40	480
2022-10-28 09:25:39	28	Ruiru	39	Female	Primary	Married	Casual Worker	1200	No				No		No	No	No					1	3	Vegetable oil	Rarely	No	No	Yes	No	No	No	No	No	No			Yes	1	360	Yes	1	60	No			Yes	4	30	120
2022-10-28 10:00:12	29	Ruiru	25	Female	Secondary	Married	Homemaker	1000	No				No		No	No	No					7	2	Vegetable oil	1-3 times a month	No	Yes	Yes	No	No	No	No	No	No			No			No			No			No			180
2022-10-28 10:22:27	30	Ruiru	45	Female	Primary	Divorced/separated/widowed	Self-employed	11200	No				No		Yes	Yes	Yes	Yes	1-3 days per week	Yes	sometimes with meals	1	7	Vegetable oil	1-3 times a month	Yes	No	Yes	No	No	No	No	No	No			Yes	2	60	Yes	2	40	No			Yes	2	20	600
2022-10-28 11:08:56	31	Ruiru	60	Female	Secondary	Single	Retired	2000	No				No		No	No	No					1	5	Vegetable oil	Rarely	No	Yes	No	Yes	No	No	No	No	No			Yes	2	120	No			No			No			240
2022-10-28 12:05:33	32	Ruiru	60	Female	Primary	Divorced/separated/widowed	Retired	3000	No				No		Yes	Yes	No					0	7	Vegetable oil	Rarely	No	No	No	Yes	No	Yes	No	No	No			Yes	7	120	Yes	2	80	No			No		60	120
2022-10-31 19:52:18	33	Ruiru	64	Female	Primary	Married	Retired	8000	No				No		No	No	No					7	7	Vegetable oil	Rarely	No	No	No	Yes	No	Yes	Yes	No	No			No			No			No			No			480
2022-10-28 10:42:44	34	Ruiru	53	Female	Tertiary College	Divorced/separated/widowed	Self-employed	10000	No				No		No	No	No					7	7	Vegetable oil	More than 2 times a week	No	Yes	Yes	Yes	No	Yes	No	No	No			Yes	1	120	Yes	4	60	No			Yes	7	30	240
2022-10-31 20:03:24	35	Ruiru	36	Female	Primary	Married	Homemaker	4000	No				No		Yes	No	No				Never taken alcohol	7	7	Cooking fat	More than 2 times a week	No	Yes	Yes	Yes	No	Yes	No	No	Yes	4	180	Yes	3	300	No			No			No		360	360
2022-10-31 20:15:32	36	Ruiru	52	Female	Primary	Married	Self-employed	5000	No				No		No	No	No					6	7	Vegetable oil	More than 2 times a week	No	Yes	No	Yes	No	Yes	No	No	No			No			No			No			No			180
2022-10-31 20:24:27	37	Ruiru	33	Female	Primary	Single	Self-employed	10000	No				No		No	Yes	No					4	7	Vegetable oil	More than 2 times a week	No	Yes	No	Yes	No	Yes	No	No	No			Yes	6	540	Yes	7	120	No			Yes	1	10	180
2022-10-31 20:42:58	38	Ruiru	28	Female	Tertiary College	Married	Employed	10000	No				No		No	No	No					6	7	Vegetable oil	Rarely	Yes	No	Yes	No	No	No	No	No	No			Yes	6	240	Yes	7	60	No			No			30
2022-10-31 20:52:15	39	Ruiru	42	Female	Secondary	Married	Self-employed	20000	No				No		No	No	No	No			Never taken alcohol	7	2	Vegetable oil	More than 2 times a week	Yes	Yes	Yes	No	No	No	No	No	No			No			No			No			No			480
2022-11-01 13:34:38	40	Ruiru	38	Male	Primary	Divorced/separated/widowed	Employed	17000	Yes	2-6 sticks per day	25	N/A	No		Yes	Yes	Yes	Yes	1-3 days per month	Yes	Sometimes with meals	1	7	Vegetable oil	More than 2 times a week	Yes	No	Yes	No	No	No	No	No	Yes	7	180	Yes	7	120	Yes	7	300	No			Yes	1	120	60
2022-11-02 17:50:04	41	Juja	36	Female	Secondary	Married	Employed	7000	No				No		No	Yes	No					2	7	Vegetable oil	More than 2 times a week	No	Yes	No	Yes	No	Yes	No	Yes	No			Yes	7	480	Yes	7	60	No			No			180
2022-11-04 09:28:13	42	Juja	56	Female	Secondary	Married	Self-employed	10000	No				No		No	Yes	No					3	7	Vegetable oil	Rarely	No	Yes	Yes	Yes	No	No	No	No	No			Yes	6	60	Yes	2	60	No			No			480
2022-11-04 10:06:09	43	Juja	41	Female	Secondary	Married	Self-employed	5000	No				No		No	No	No				Never taken alcohol	7	6	Vegetable oil	More than 2 times a week	Yes	Yes	Yes	No	No	No	No	No	No			Yes	4	420	Yes	6	60	No			No			540
2022-11-04 10:46:00	44	Juja	58	Female	Primary	Married	Casual Worker	5000	No				No		No	No	No				Never taken alcohol	3	7	Cooking fat	More than 2 times a week	Yes	No	Yes	No	No	No	No	No	Yes	5	360	No			Yes	7	120	No			No			300
2022-11-04 11:11:47	45	Juja	38	Female	Secondary	Single	Employed	8000	No				No		No	No	Yes	Yes	1-3 days per month	No	Rarely with meals	1	3	Vegetable oil	More than 2 times a week	No	Yes	Yes	Yes	No	Yes	No	No	No			Yes	4	120	No			No			No			360
2022-11-05 19:35:00	46	Ruiru	68	Female	Secondary	Divorced/separated/widowed	Homemaker	1000	No				No		Yes	No	No					2	7	Vegetable oil	Rarely	Yes	Yes	No	Yes	No	Yes	No	No	No			Yes	3	240	Yes	6	240	No			No			60
2022-11-05 19:45:03	47	Ruiru	41	Male	Secondary	Married	Self-employed	15000	No				No		No	No	Yes	Yes	1-3 days per month	Yes	Usually with meals	1	7	Vegetable oil	More than 2 times a week	Yes	No	Yes	No	No	No	No	No	No			No			Yes	3	30	No			No			480
2022-11-05 19:56:40	48	Ruiru	44	Male	Secondary	Married	Employed	15000	No				No		No	No	No					3	7	Vegetable oil	More than 2 times a week	No	No	Yes	Yes	No	No	No	No	No			Yes	5	120	Yes	2	60	No			No			150
2022-11-05 20:06:45	49	Ruiru	47	Female	Primary	Married	Casual Worker	5000	No				No		No	No	No					1	4	Vegetable oil	Rarely	Yes	No	Yes	Yes	No	Yes	No	No	Yes	5	360	Yes	4	180	Yes	7	60	No			No			120
2022-11-05 20:17:04	50	Ruiru	65	Female	Primary	Single	Homemaker	1500	No				No		No	No	No					4	6	Vegetable oil	More than 2 times a week	No	No	Yes	No	No	No	No	No	No			Yes	2	180	Yes	5	120	No			No			240
2022-11-05 20:30:39	51	Ruiru	26	Male	Secondary	Single	Employed	10000	No				No		No	No	No					4	5	Vegetable oil	Rarely	Yes	No	Yes	No	No	No	No	No	Yes	5	420	Yes	2	120	Yes	5	120	No			No			180
2022-11-08 18:16:43	52	Juja	45	Female	Secondary	Single	Casual Worker	4000	No				No		No	No	No					3	6	Vegetable oil	More than 2 times a week	No	Yes	Yes	No	No	Yes	No	No	No			No			Yes	6	60	No			Yes	3	60	240
2022-11-08 18:22:18	53	Juja	43	Female	Secondary	Married	Self-employed	10000	No				No		No	No	No				Never taken alcohol	7	7	Vegetable oil	Rarely	Yes	Yes	Yes	Yes	No	Yes	No	No	No			Yes	6	120	No			No			No			180
2022-11-09 11:23:42	54	Juja	37	Female	Tertiary College	Single	Self-employed	15000	No	Occasional	29	34	Yes	Occasionally	Yes	Yes	Yes	Yes	1-4 days per week	Yes	Usually with meals	1	5	Vegetable oil	More than 2 times a week	Yes	Yes	No	No	No	Yes	No	No	No			No			Yes	3	60	No			No			600
2022-11-09 11:48:01	55	Ruiru	54	Female	Secondary	Divorced/separated/widowed	Self-employed	6000	No				No		No	No	No					7	7	Vegetable oil	Rarely	No	Yes	No	Yes	Yes	Yes	No	No	No			No	6	360	Yes	6	60	No			No			120
2022-11-11 18:26:04	56	Juja	32	Female	Primary	Single	Self-employed	6000	No				No		No	Yes	Yes	Yes	1-4 days per week	Yes	Usually with meals	6	7	Vegetable oil	More than 2 times a week	Yes	No	Yes	No	No	No	No	No	Yes	5	240	Yes	2	120	Yes	6	120	No			No			30
2022-11-11 18:34:23	57	Juja	34	Female	Secondary	Married	Self-employed	5000	No				No		Yes	No	No					3	3	Vegetable oil	More than 2 times a week	Yes	No	Yes	No	No	No	No	No	No			Yes	7	180	No			No			No			600
2022-11-13 15:40:52	58	Juja	44	Female	Primary	Married	Casual Worker	5000	No				No		No	No	No					2	3	Vegetable oil	Rarely	No	No	No	Yes	No	Yes	No	No	Yes	5	420	No			Yes	7	180	No			No			300
2022-11-13 15:47:28	59	Juja	52	Female	Secondary	Married	Self-employed	5000	No				No		No	No	No					4	7	Vegetable oil	Rarely	No	No	No	Yes	No	Yes	No	No	No			Yes	7	480	Yes	2	120	No			No			180
2022-11-13 15:53:28	60	Juja	30	Female	Primary	Married	Self-employed	4800	No				No		No	Yes	No					2	7	Cooking fat	More than 2 times a week	No	No	No	Yes	No	Yes	No	No	No			Yes	6	600	No			No			No			120
2022-11-15 13:35:22	61	Juja	54	Male	Secondary	Married	Homemaker	5000	Yes	2-6 sticks per day	18 years	N/A	No		No	No	Yes	Yes	Less than once a month	No	Never with meals	0	7	Vegetable oil	Rarely	No	Yes	No	Yes	Yes	Yes	No	No	No			No			Yes	5	60	No			No			240
2022-12-04 20:15:42	62	Ruiru	52	Male	Secondary	Married	Self-employed	20000	No				No		No	No	No	No				3	7	Vegetable oil	1-3 times a month	No	Yes	No	Yes	No	No	No	No	No			No			No			No			No			600
2022-11-28 09:35:49	63	Ruiru	32	Female	Primary	Single	Casual Worker	6000	No				No		Yes	No	No	No			Never taken alcohol	2	7	Vegetable oil	More than 2 times a week	Yes	Yes	Yes	No	No	No	No	No	No			Yes	7	120	No			No			No			240
2022-12-04 20:25:51	64	Juja	37	Male	Tertiary College	Married	Employed	40000	No				No		No	No	Yes	Yes	1-4 days per week	Yes	Usually with meals	3	7	Vegetable oil	Rarely	No	Yes	No	Yes	No	Yes	No	No	No			No			No			No			No			420
2022-12-04 20:31:44	65	Ruiru	64	Female	Primary	Divorced/separated/widowed	Homemaker	6000	No				No		No	No	No					2	4	Vegetable oil	Rarely	No	No	No	Yes	No	Yes	No	No	Yes	6	180	Yes	2	90	Yes	7	240	No			No			120
2022-12-04 20:37:57	66	Ruiru	38	Female	Tertiary College	Married	Self-employed	6000	No				No		No	No	No					2	7	Vegetable oil	Rarely	No	No	Yes	No	No	No	No	No	No			Yes	7	360	Yes	7	40	No			No			120
2022-12-04 20:56:27	67	Ruiru	49	Female	Primary	Married	Casual Worker	3000	No				No		No	No	No					3 days	7	Vegetable oil	Rarely	No	No	Yes	No	No	No	No	No	No			Yes	4	180	Yes	6	120	No			Yes	3	60	180
2022-12-04 21:48:19	68	Ruiru	56	Female	Primary	Married	Self-employed	15000	No			N/A	No		Yes	Yes	No					3	7	Cooking fat	More than 2 times a week	No	Yes	No	No	No	No	No	No	No			Yes	3	60	No			No			No			360
2022-12-17 20:44:50	69	Ruiru	65	Female	Primary	Single	Retired	2000	No				No		No	No	Yes	No		No	Never with meals	7	7	Vegetable oil	Rarely	Yes	Yes	No	Yes	No	No	No	No	No			No			No			No			No			240
2022-11-28 09:35:49	70	Juja	32	Female	Primary	Single	Casual Worker	6000	No				No		Yes	No	No	No			Never taken alcohol	2	7	Vegetable oil	More than 2 times a week	Yes	Yes	Yes	No	No	No	No	No	No			Yes	7	120	No			No			No			480
2022-12-17 20:55:43	71	Ruiru	52	Female	Tertiary College	Single	Self-employed	9000	No				No		No	No	No					5	5	Vegetable oil	More than 2 times a week	Yes	Yes	Yes	No	No	No	No	No	Yes	1	300	Yes	1	300	Yes	5	20	No			No			120
2023-01-08 20:21:40	72	Ruiru	26	Female	Primary	Married	Employed	6000	No				Yes		No	No	No					2	7	Vegetable oil	More than 2 times a week	No	Yes	Yes	No	No	Yes	No	No	No			Yes	6	360	Yes	6	15	No			No			180
2023-01-08 20:27:23	73	Ruiru	36	Female	Tertiary College	Married	Employed	10000	No			N/A	No		No	No	No					1	7	Vegetable oil	Rarely	Yes	Yes	No	Yes	No	Yes	No	No	No			Yes	5	600	Yes	5	10	No			Yes	5	30	30
2022-12-04 20:44:14	74	Juja	66	Female	Secondary	Married	Self-employed	15000	No				No		No	No	No					4	6	Vegetable oil	Rarely	No	No	No	Yes	No	Yes	No	No	No			No			Yes	5	120	No			No			180
2023-01-08 20:37:38	75	Ruiru	50	Female	Secondary	Married	Self-employed	6000	No			N/A	No		No	No	Yes	Yes	Less than once a month	No	Never with meals	7	7	Vegetable oil	More than 2 times a week	No	Yes	No	Yes	No	Yes	No	No	No			Yes	4	120	No			No			No			180
2023-01-08 20:42:49	76	Ruiru	38	Female	Secondary	Single	Self-employed	5000	No			N/A	No		No	No	No					7	7	Vegetable oil	Rarely	No	No	Yes	No	No	Yes	No	No	Yes	6	120	Yes	2	60	Yes	6	180	No			No			240
2023-01-10 21:17:07	77	Juja	64	Female	Primary	Divorced/separated/widowed	Retired	2000	No			N/A	No		No	No	No					7	7	Vegetable oil	Rarely	No	No	No	Yes	Yes	Yes	No	No	No			No			Yes	6	120	No			No			60
44912.9	78	Ruiru	60	Female	Primary	Divorced/separated/widowed	Self-employed	3000	No				No		No	No	No					3	7	Vegetable oil	Rarely	Yes	No	Yes	Yes	No	Yes	No	No	Yes	5	360	Yes	5	120	No			No			No			120
44917.9	79	Juja	40	Female	University	Married	Employed	4000	No				No		No	No	Yes	Yes	Less than once a month	No	Rarely with meals	7	7	Vegetable oil	1-3 times a month	No	Yes	Yes	Yes	Yes	Yes	No	No	No	0	0	No	1	15	No	1	30	Yes	0	0	Yes	1	30	360
44934.9	80	Juja	38	Female	Secondary	Single	Self-employed	5000	No			N/A	No		No	No	No					7	7	Vegetable oil	Rarely	No	No	Yes	No	No	Yes	No	No	Yes	6	120	Yes	2	60	Yes	6	180	No			No			240
[truncated: 19 more columns]
